# Supplementary material for: Characterization of a Dengue Virus Serotype 1 Isolated from a Patient in Ciudad Juarez, Mexico
Source: Pathogens. 2021 Jul 10;10(7):872. doi: 10.3390/pathogens10070872 (PMC8308707; doi:10.3390/pathogens10070872)
Supplement: Supplementary file 1 [file pathogens-10-00872-s001.zip]

Archive with 1 entries (1 files):
- pathogens-1269008-supplementary.pdf
